# Supplementary material for: Postvaccination SARS-CoV-2 Infections among Healthcare Professionals: A Real World Evidence Study
Source: Vaccines (Basel). 2022 Mar 25;10(4):511. doi: 10.3390/vaccines10040511 (PMC9024651; doi:10.3390/vaccines10040511)
Supplement: Supplementary file 1 [file vaccines-10-00511-s001.zip]

Archive with 1 entries (1 files):
- vaccines-1629763-supplementary.pdf
